# Supplementary material for: Neurotropic EV71 causes encephalitis by engaging intracellular TLR9 to elicit neurotoxic IL12-p40-iNOS signaling
Source: Cell Death Dis. 2022 Apr 11;13(4):328. doi: 10.1038/s41419-022-04771-3 (PMC8995170; doi:10.1038/s41419-022-04771-3)
Supplement: Supplementary file 10 — Original Data File (Value data) [file 41419_2022_4771_MOESM10_ESM.xlsx]

## Sheet: Fig. 1B
	RT-qPCR
		IL-12p40				p35
		Ctrl	MP4			Ctrl	MP4
	#1	0.897756	10.4296		#1	1.02439	1.30732
	#2	1.10723	7.12099		#2	0.926829	1.18049
	#3	1.04738	9.65926		#3	1.08293	1.12195
	#4	0.947631	6.67654		#4	0.965854	1.52195
		p19				IFNg
		Ctrl	MP4			Ctrl	MP4
	#1	1.10617	1.52099		#1	1.10097	1.0466
	#2	0.918519	1.1358		#2	0.945631	0.723301
	#3	0.82963	1.4321		#3	0.763107	1.20874
	#4	1.14568	1.21481		#4	1.17864	1.0233

## Sheet: Fig. 1D
	RT-qPCR
	IL12-p40 mRNA
	DPI	3	3	6	6	8	8
		Wt	TG	Wt	TG	Wt	TG
	#1	1.2067	41.1942	1.20015	2.48083	1.82718	0.469178
	#2	1.02119	24.7845	1.6678	2.66477	0.349627	0.90027
	#3	0.79135	29.0008	0.13417	5.88109	0.825545	1.56347
	#4	0.980768	35.698	0.680533	4.56357	1.45114	1.67131

## Sheet: Fig. 1F
	U87-MG
		0	3	6	9	12
	#1	1.0381	1.48571	2.41905	2.45714	2.64762
	#2	0.904762	1.3619	2.01905	2.4381	2.4381
	#3	1.00021	1.69524	1.85714	2.64762	2.31429
	#4	1.05714	1.3619	1.59048	2.7619	2.75238
	SH-SY5Y
		0	3	6	9	12
	#1	0.881188	0.940594	0.940594	1.09901	1.10891
	#2	1.13861	0.831683	0.732673	0.772277	1.21782
	#3	0.950495	1.0396	1.13861	1.0495	0.970297
	#4	1.0297	0.960396	1.06931	1.10891	1.0396

## Sheet: Fig. 1G
	Primary microglia
		0	6	9	12
	#1	0.697075	1.23058	3.25134	3.09437
	#2	0.849324	1.57282	4.60176	2.57786
	#3	1.23309	1.40925	4.4643	2.33029
	#4	1.22051	1.69015	3.83611	1.98553
	Primary neuron cells
		0	6	9	12
	#1	0.956978	0.994753	1.18993	1.59916
	#2	0.93809	1.01994	1.17734	1.24659
	#3	1.05771	1.12067	1.26548	0.982162
	#4	1.08919	1.06401	1.35362	1.12067
	#5	1.05771	1.20881	1.66842	1.35362
	#6	0.900315	1.59916	1.12067	1.28436

## Sheet: Fig. 2A
	Kaplan-Meier survival curves
		IP
	Days elapsed	IgG	anti-IL12P40
	7	1
	9	1
	9	1
	8	1
	8	1
	15	0
	15	0
	6	1
	7	1
	8		1
	12		0
	7		1
	15		0
	15		0
	15		0
	15		0
	15		0
	9	1
	10	1
	10	1
	12	1
	15	1
	7		0
	9		0
	15		0
	15		0

## Sheet: Fig. 2B
	GFAP+ cell
	Area	IgG	anti-IL12P40
	#1	54	35
	#2	43	24
	#3	54	16
	#4	58	18
	#5	54	25
	Ave.	52.6	23.25

## Sheet: Fig. 2C
	RT-qPCR
		TNFA				IL-6
		Ctrl.	anti-IL12P40			Ctrl.	anti-IL12P40
	#1	6.36036	3.10811		#1	3.52475	2.51485
	#2	7.71171	4.88288		#2	3.74257	1.93069
	#3	5.89189	3.89189		#3	2.53465	1.76238
	#4	5.11712	3.41441		#4	4.07921	1.87129

## Sheet: Fig. 2D
	day	PBS		IL12P40
		Mean	SD	Mean	SD
	1	0	0	0	0
	2	0.166667	0.408248	0	0
	3	0.333333	0.816398	0.333333	0.516398
	4	1.83333	0.752773	0.666667	0.816497
	5	2.66667	0.816497	1.83333	0.752773
	6	3.3	0.894427	2.5	0.547723
	7	4.3	0.894427	3.16667	1.16904
	8	3.89	0.5	2.8	0.83666
	9	3.66667	1.1547	2.4	0.547723
	10	2	0.56	1.2	0.447214
	11	1	0.54	0.3	0.547723
	12	0	0	0.2	0.447214
	13	0	0	0	0
	14	0	0	0	0
	15	0	0	0	0
	16	0	0	0	0

## Sheet: Fig. 3A
		RT-qPCR
		TLR9 mRNA
		DPI	3	3	6	6	8	8
			Wt	TG	Wt	TG	Wt	TG
		#1	1.27866	8.32256	0.771684	2.28373	1.57337	2.00175
		#2	0.870578	11.2876	0.927417	2.1982	1.09904	2.19616
		#3	0.850844	6.65133	0.991355	3.9799	1.3279	2.31503

## Sheet: Fig. 3C
		RT-qPCR IL12-p40
				EV71	EV71
			Ctrl.	Ctrl.	ODN2088
		#1	1.22266	17.1372	5.39761
		#2	1.04374	20.2187	3.21074
		#3	0.83499	14.672	1.22266
		#4	1.10338	15.338	2.54473
		#5	0.795229	19.662	8.37972

[truncated: 13 more sheets: Fig. 3D, Fig. 3E, Fig. 3F, Fig. 3G, Fig. 4B, Fig. 4C, Fig. 4D, Fig. 4E, Fig. 4F, Fig. S2, Fig. S3, Fig. S4, Fig. S6]
